# Supplementary material for: Molecular Cloning, Expression Analysis, and Functional Analysis of Nine IbSWEETs in Ipomoea batatas (L.) Lam
Source: Int J Mol Sci. 2023 Nov 22;24(23):16615. doi: 10.3390/ijms242316615 (PMC10706379; doi:10.3390/ijms242316615)
Supplement: Supplementary file 1 [file ijms-24-16615-s001.zip]

Archive with 1 entries (1 files):
- ijms-2674942-supplementary.pdf
